# Supplementary material for: Synthesis of a Stimulus-Sensitive Copolymer with Response to Temperature and pH in Silicone Catheters
Source: Polymers (Basel). 2025 Nov 23;17(23):3107. doi: 10.3390/polym17233107 (PMC12694089; doi:10.3390/polym17233107)
Supplement: Supplementary file 1 [file polymers-17-03107-s001.zip]

Archive with 1 entries (1 files):
- polymers-3950643-supplementary.pdf
